# Supplementary material for: Ten Considerations for Integrating Patient-Reported Outcomes into Clinical Care for Childhood Cancer Survivors
Source: Cancers (Basel). 2023 Feb 6;15(4):1024. doi: 10.3390/cancers15041024 (PMC9954048; doi:10.3390/cancers15041024)
Supplement: Supplementary file 1 [file cancers-15-01024-s001.zip]

Archive with 1 entries (1 files):
- cancers-2174561-supplementary.pdf
